# Supplementary material for: Ethane-1,2-diyl bis­(pyridine-3-car­box­ylate)
Source: Acta Crystallogr Sect E Struct Rep Online. 2009 Dec 12;66(Pt 1):o114. doi: 10.1107/S1600536809052106 (PMC2980043; doi:10.1107/S1600536809052106)
Supplement: Supplementary file 1 [file e-66-0o114-sup1.cif]

##############################################################################
###                                                                        ###
###        Electronic paper (Acta Crystallographica Section E)             ###
###                                                                        ###
##############################################################################
#                                                                            #
# This CIF contains the data in a paper accepted for publication in Acta     #
# Crystallographica Section E. It conforms to the requirements of Notes      #
# for Authors for Section E, and has been peer reviewed under the auspices   #
# of the IUCr Commission on Journals.                                        #
#                                                                            #
# Full details of the Crystallographic Information File format               #
# are given in the paper "The Crystallographic Information File (CIF):       #
# a New Standard Archive File for Crystallography" by S. R. Hall, F. H.      #
# Allen and I. D. Brown [Acta Cryst. (1991), A47, 655-685].                  #
#                                                                            #
# The current version of the core CIF dictionary is obtainable from          #
# ftp://ftp.iucr.org/pub/cif_core.dic. The current version number is 2.4.    #
#                                                                            #
# Software is freely available for graphical display of the structure(s) in  #
# this CIF.  For information consult the CIF home page http://www.iucr.org/  #
# cif/home.html                                                              #
#                                                                            #
# This file may be used for bona fide research purposes within the           #
# scientific community so long as proper attribution is given to the journal # 
# article from which it was obtained.                                        #
#                                                                            #
##############################################################################
                                             
data_global
_audit_creation_method     'WinGX routine CIF_UPDATE'
_audit_conform_dict_name     cif_core.dic
_audit_conform_dict_version     2.4
_journal_data_validation_number     ?
_journal_date_recd_electronic     2009-11-24
_journal_date_accepted     2009-12-03
_journal_name_full     'Acta Crystallographica, Section E'
_journal_year     2010
_journal_volume     66
_journal_issue      1
_journal_page_first     o114
_journal_page_last     o114
_journal_paper_category     QO
_journal_coeditor_code     OM2303
_publ_contact_author_name     'Brito, Iv\'an'
_publ_contact_author_address
;
Departamento de Qu\'imica
Facultad de Ciencias B\'asicas
Universidad de Antofagasta
Casilla 170
Antofagasta Chile
;
_publ_contact_author_email     ivanbritob@yahoo.com
_publ_contact_author_fax     '56(55)637457'
_publ_contact_author_phone     '56(55)637814'
_publ_section_title
;
Ethane-1,2-diyl bis(pyridine-3-carboxylate)
;
loop_
    _publ_author_name
    _publ_author_footnote
    _publ_author_address
    'Brito, Iv\'an' .
;
Departamento de Qu\'imica
Facultad de Ciencias B\'asicas
Universidad de Antofagasta
Casilla 170
Antofagasta - Chile
;
    'Vallejos, Javier' .
;
Departamento de Qu\'imica
Facultad de Ciencias B\'asicas
Universidad de Antofagasta
Casilla 170
Antofagasta - Chile
;
    'L\'opez-Rodr\'iguez, Mat\'ias' .
;
Instituto de Bio-Org\'anica `Antonio Gonz\'alez', Universidad de La Laguna,
Astrof\'isico Francisco S\'anchez N\%2, La Laguna, Tenerife, Spain
;
    'C\'ardenas, Alejandro' .
;
Departamento de  F\'isica
Facultad de Ciencias B\'asicas
Universidad de Antofagasta
Casilla 170
Antofagasta - Chile
;
_publ_section_synopsis     .
data_I
_audit_creation_method     'WinGX routine CIF_UPDATE'
_chemical_name_systematic
;
Ethane-1,2-diyl bis(pyridine-3-carboxylate)
;
_chemical_formula_moiety     'C14 H12 N2 O4'
_chemical_formula_sum     'C14 H12 N2 O4'
_chemical_formula_iupac     'C14 H12 N2 O4'
_chemical_formula_weight     272.26
_symmetry_cell_setting     orthorhombic
_symmetry_space_group_name_H-M     'P 21 21 2'
_symmetry_space_group_name_Hall     'P 2 2ab'
loop_
    _symmetry_equiv_pos_as_xyz
    'x, y, z'
    '-x, -y, z'
    'x+1/2, -y+1/2, -z'
    '-x+1/2, y+1/2, -z'
_cell_length_a     4.0740(14)
_cell_length_b     21.3404(7)
_cell_length_c     7.395(6)
_cell_angle_alpha     90
_cell_angle_beta     90
_cell_angle_gamma     90
_cell_volume     642.9(6)
_cell_formula_units_Z     2
_cell_measurement_reflns_used     1704
_cell_measurement_theta_min     1.9
_cell_measurement_theta_max     27.5
_cell_measurement_temperature     293(2)
_exptl_crystal_description     prismatic
_exptl_crystal_colour     colourless
_exptl_crystal_size_max     0.19
_exptl_crystal_size_mid     0.10
_exptl_crystal_size_min     0.08
_exptl_crystal_density_diffrn     1.406
_exptl_crystal_density_method     'not measured'
_exptl_crystal_F_000     284
_exptl_absorpt_coefficient_mu     0.105
_exptl_absorpt_correction_type     none
_exptl_special_details
;
;
_diffrn_ambient_temperature     293(2)
_diffrn_radiation_type     MoK\a
_diffrn_radiation_wavelength     0.71073
_diffrn_radiation_source     'fine-focus sealed tube'
_diffrn_radiation_monochromator     graphite
_diffrn_measurement_device_type
                                  'Nonius KappaCCD area-detector diffractometer'
_diffrn_measurement_method     '\f scans, and \w scans with \k  offsets'
_diffrn_reflns_number     2298
_diffrn_reflns_av_R_equivalents     0.0297
_diffrn_reflns_theta_min     1.91
_diffrn_reflns_theta_max     27.56
_diffrn_reflns_theta_full     26
_diffrn_measured_fraction_theta_max     0.946
_diffrn_measured_fraction_theta_full     0.964
_diffrn_reflns_limit_h_min     -5
_diffrn_reflns_limit_h_max     0
_diffrn_reflns_limit_k_min     -27
_diffrn_reflns_limit_k_max     27
_diffrn_reflns_limit_l_min     -9
_diffrn_reflns_limit_l_max     9
_refine_special_details
;
Refinement of <i>F</i>^2^ against ALL reflections. The weighted <i>R</i>-factor
<i>wR</i> and goodness of fit <i>S</i> are based on <i>F</i>^2^, conventional
<i>R</i>-factors <i>R</i> are based on <i>F</i>, with <i>F</i> set to zero for
negative <i>F</i>^2^. The threshold expression of <i>F</i>^2^ >
2\s(<i>F</i>^2^) is used only for calculating <i>R</i>-factors(gt) <i>etc</i>.
and is not relevant to the choice of reflections for refinement.
<i>R</i>-factors based on <i>F</i>^2^ are statistically about twice as large
as those based on <i>F</i>, and <i>R</i>- factors based on ALL data will be
even larger.
;
_reflns_number_total     874
_reflns_number_gt     694
_reflns_threshold_expression     >2\s(I)
_refine_ls_structure_factor_coef     Fsqd
_refine_ls_matrix_type     full
_refine_ls_R_factor_all     0.0704
_refine_ls_R_factor_gt     0.0486
_refine_ls_wR_factor_ref     0.1314
_refine_ls_goodness_of_fit_ref     1.271
_refine_ls_restrained_S_all     1.271
_refine_ls_number_reflns     874
_refine_ls_number_parameters     91
_refine_ls_number_restraints     0
_refine_ls_hydrogen_treatment     constr
_refine_ls_weighting_scheme     calc
_refine_ls_weighting_details
         'calc w=1/[\s^2^(Fo^2^)+(0.0408P)^2^+0.2469P] where P=(Fo^2^+2Fc^2^)/3'
_atom_sites_solution_hydrogens     geom
_atom_sites_solution_primary     direct
_atom_sites_solution_secondary     difmap
_refine_ls_shift/su_max     0.002
_refine_ls_shift/su_mean     0.001
_refine_diff_density_max     0.162
_refine_diff_density_min     -0.181
_refine_ls_extinction_method     none
loop_
    _atom_type_symbol
    _atom_type_description
    _atom_type_scat_dispersion_real
    _atom_type_scat_dispersion_imag
    _atom_type_scat_source
    C C 0.0033 0 'International Tables Vol C Tables 4.2.6.8 and 6.1.1.4'
    H H 0 0 'International Tables Vol C Tables 4.2.6.8 and 6.1.1.4'
    N N 0.0061 0 'International Tables Vol C Tables 4.2.6.8 and 6.1.1.4'
    O O 0.0106 0 'International Tables Vol C Tables 4.2.6.8 and 6.1.1.4'
_computing_data_collection     'COLLECT (Nonius, 2000)'
_computing_cell_refinement     'DENZO-SMN (Otwinowski & Minor, 1997)'
_computing_data_reduction     'DENZO-SMN (Otwinowski & Minor, 1997)'
_computing_structure_solution     'SIR97 (Altomare <i>et al.</i>,  1999)'
_computing_structure_refinement     'SHELXL-97 (Sheldrick, 2008)'
_computing_molecular_graphics
                  'ORTEP-3 for Windows (Farrugia, 1997) and PLATON (Spek, 2009)'
_computing_publication_material     'WinGX (Farrugia, 1999)'
loop_
    _atom_site_type_symbol
    _atom_site_label
    _atom_site_fract_x
    _atom_site_fract_y
    _atom_site_fract_z
    _atom_site_U_iso_or_equiv
    _atom_site_adp_type
    _atom_site_calc_flag
    _atom_site_refinement_flags
    _atom_site_occupancy
    _atom_site_disorder_assembly
    _atom_site_disorder_group
    O O1 -0.1685(7) 0.44509(9) -0.0673(3) 0.0399(6) Uani d . 1 . .
    O O2 -0.1110(9) 0.34487(11) -0.1477(3) 0.0619(9) Uani d . 1 . .
    N N1 -0.5385(10) 0.40255(14) 0.4274(4) 0.0574(10) Uani d . 1 . .
    C C1 -0.3638(9) 0.36912(14) 0.1334(4) 0.0330(8) Uani d . 1 . .
    C C2 -0.3991(10) 0.41380(16) 0.2682(5) 0.0458(10) Uani d . 1 . .
    H H2 -0.3207 0.454 0.2458 0.055 Uiso calc R 1 . .
    C C3 -0.6491(10) 0.34439(17) 0.4541(5) 0.0497(10) Uani d . 1 . .
    H H3 -0.7497 0.3355 0.564 0.06 Uiso calc R 1 . .
    C C4 -0.6241(11) 0.29697(17) 0.3305(4) 0.0462(10) Uani d . 1 . .
    H H4 -0.7058 0.2573 0.3562 0.055 Uiso calc R 1 . .
    C C5 -0.4756(10) 0.30923(15) 0.1671(4) 0.0416(9) Uani d . 1 . .
    H H5 -0.451 0.2778 0.0812 0.05 Uiso calc R 1 . .
    C C6 -0.2039(9) 0.38335(15) -0.0413(4) 0.0365(8) Uani d . 1 . .
    C C7 0.0000(10) 0.46502(15) -0.2299(4) 0.0408(9) Uani d . 1 . .
    H H7A -0.1124 0.4492 -0.3362 0.049 Uiso calc R 1 . .
    H H7B 0.2233 0.4493 -0.2306 0.049 Uiso calc R 1 . .
loop_
    _atom_site_aniso_label
    _atom_site_aniso_U_11
    _atom_site_aniso_U_22
    _atom_site_aniso_U_33
    _atom_site_aniso_U_12
    _atom_site_aniso_U_13
    _atom_site_aniso_U_23
    O1 0.0527(15) 0.0300(12) 0.0371(11) -0.0025(11) 0.0110(13) -0.0014(10)
    O2 0.102(2) 0.0365(13) 0.0474(13) 0.0018(16) 0.0250(17) -0.0097(12)
    N1 0.077(2) 0.051(2) 0.0441(16) -0.0096(19) 0.015(2) -0.0089(15)
    C1 0.038(2) 0.0291(15) 0.0321(15) 0.0021(15) -0.0016(16) -0.0008(12)
    C2 0.058(3) 0.0334(18) 0.0457(19) -0.0051(19) 0.008(2) -0.0066(15)
    C3 0.057(3) 0.054(2) 0.0380(18) -0.009(2) 0.008(2) 0.0021(17)
    C4 0.055(3) 0.0358(18) 0.0478(19) -0.0023(18) 0.003(2) 0.0044(15)
    C5 0.049(2) 0.0331(17) 0.0423(17) -0.0009(18) 0.0011(19) -0.0043(15)
    C6 0.042(2) 0.0318(17) 0.0360(16) 0.0001(16) -0.0020(17) -0.0014(14)
    C7 0.047(2) 0.0460(18) 0.0294(15) -0.0102(19) 0.0023(18) -0.0013(14)
_geom_special_details
;
All s.u.'s (except the s.u. in the dihedral angle between two l.s. planes) are
estimated using the full covariance matrix. The cell s.u.'s are taken into
account individually in the estimation of s.u.'s in distances, angles and
torsion angles; correlations between s.u.'s in cell parameters are only used
when they are defined by crystal symmetry. An approximate (isotropic)
treatment of cell s.u.'s is used for estimating s.u.'s involving l.s. planes.
;
loop_
    _geom_bond_atom_site_label_1
    _geom_bond_atom_site_label_2
    _geom_bond_site_symmetry_2
    _geom_bond_distance
    _geom_bond_publ_flag
    O1 C6 . 1.339(4) ?
    O1 C7 . 1.449(4) ?
    O2 C6 . 1.198(4) ?
    N1 C2 . 1.330(5) ?
    N1 C3 . 1.335(5) ?
    C1 C5 . 1.380(4) ?
    C1 C2 . 1.387(4) ?
    C1 C6 . 1.478(4) ?
    C2 H2 . 0.93 ?
    C3 C4 . 1.368(5) ?
    C3 H3 . 0.93 ?
    C4 C5 . 1.376(5) ?
    C4 H4 . 0.93 ?
    C5 H5 . 0.93 ?
    C7 C7 2_565 1.493(7) ?
    C7 H7A . 0.97 ?
    C7 H7B . 0.97 ?
loop_
    _geom_angle_atom_site_label_1
    _geom_angle_atom_site_label_2
    _geom_angle_atom_site_label_3
    _geom_angle_site_symmetry_1
    _geom_angle_site_symmetry_3
    _geom_angle
    _geom_angle_publ_flag
    C6 O1 C7 . . 117.3(2) ?
    C2 N1 C3 . . 116.3(3) ?
    C5 C1 C2 . . 118.2(3) ?
    C5 C1 C6 . . 119.6(3) ?
    C2 C1 C6 . . 122.2(3) ?
    N1 C2 C1 . . 123.8(3) ?
    N1 C2 H2 . . 118.1 ?
    C1 C2 H2 . . 118.1 ?
    N1 C3 C4 . . 124.3(3) ?
    N1 C3 H3 . . 117.8 ?
    C4 C3 H3 . . 117.8 ?
    C3 C4 C5 . . 118.6(3) ?
    C3 C4 H4 . . 120.7 ?
    C5 C4 H4 . . 120.7 ?
    C4 C5 C1 . . 118.7(3) ?
    C4 C5 H5 . . 120.6 ?
    C1 C5 H5 . . 120.6 ?
    O2 C6 O1 . . 123.1(3) ?
    O2 C6 C1 . . 124.9(3) ?
    O1 C6 C1 . . 112.0(3) ?
    O1 C7 C7 . 2_565 107.1(3) ?
    O1 C7 H7A . . 110.3 ?
    C7 C7 H7A 2_565 . 110.3 ?
    O1 C7 H7B . . 110.3 ?
    C7 C7 H7B 2_565 . 110.3 ?
    H7A C7 H7B . . 108.6 ?
loop_
    _geom_torsion_atom_site_label_1
    _geom_torsion_atom_site_label_2
    _geom_torsion_atom_site_label_3
    _geom_torsion_atom_site_label_4
    _geom_torsion_site_symmetry_1
    _geom_torsion_site_symmetry_2
    _geom_torsion_site_symmetry_3
    _geom_torsion_site_symmetry_4
    _geom_torsion
    _geom_torsion_publ_flag
    C3 N1 C2 C1 . . . . -0.2(6) ?
    C5 C1 C2 N1 . . . . -0.9(6) ?
    C6 C1 C2 N1 . . . . -179.3(4) ?
    C2 N1 C3 C4 . . . . 0.7(6) ?
    N1 C3 C4 C5 . . . . 0.1(7) ?
    C3 C4 C5 C1 . . . . -1.3(6) ?
    C2 C1 C5 C4 . . . . 1.7(6) ?
    C6 C1 C5 C4 . . . . -179.9(4) ?
    C7 O1 C6 O2 . . . . -2.0(5) ?
    C7 O1 C6 C1 . . . . 177.0(3) ?
    C5 C1 C6 O2 . . . . -13.3(6) ?
    C2 C1 C6 O2 . . . . 165.1(4) ?
    C5 C1 C6 O1 . . . . 167.8(3) ?
    C2 C1 C6 O1 . . . . -13.9(5) ?
    C6 O1 C7 C7 . . . 2_565 178.5(4) ?
loop_
    _geom_hbond_atom_site_label_D
    _geom_hbond_atom_site_label_H
    _geom_hbond_atom_site_label_A
    _geom_hbond_site_symmetry_A
    _geom_hbond_distance_DH
    _geom_hbond_distance_HA
    _geom_hbond_distance_DA
    _geom_hbond_angle_DHA
    _geom_hbond_publ_flag
    C2 H2 O1 . 0.93 2.40 2.735(5) 101 yes
