# Supplementary material for: Ethane-1,2-diyl bis­(pyridine-3-car­box­ylate)
Source: Acta Crystallogr Sect E Struct Rep Online. 2009 Dec 12;66(Pt 1):o114. doi: 10.1107/S1600536809052106 (PMC2980043; doi:10.1107/S1600536809052106)
Supplement: Supplementary file 2 [file e-66-0o114-Isup2.hkl]

#
# h,k,l, Fc-squared, Fo-squared, sigma(Fo-squared) and status flag
#
data_I
_shelx_title ' ELE1                        New: P21212'
_shelx_refln_list_code          4
_shelx_F_calc_maximum       98.73
_exptl_crystal_F_000       283.95
_reflns_d_resolution_high  0.7681
 
loop_
 _symmetry_equiv_pos_as_xyz
 'x, y, z'
 '-x, -y, z'
 'x+1/2, -y+1/2, -z'
 '-x+1/2, y+1/2, -z'
 
_cell_length_a     4.0740
_cell_length_b    21.3404
_cell_length_c     7.3950
_cell_angle_alpha  90.000
_cell_angle_beta   90.000
_cell_angle_gamma  90.000
 
_shelx_F_squared_multiplier     1.000
 
loop_
 _refln_index_h
 _refln_index_k
 _refln_index_l
 _refln_F_squared_calc
 _refln_F_squared_meas
 _refln_F_squared_sigma
 _refln_observed_status
   2   0   0       89.10       90.13      1.78 o
   1   1   0       69.01       77.90      2.23 o
   2   1   0      484.69      489.46      5.12 o
   3   1   0        9.77        9.55      0.83 o
   0   2   0       89.46       -0.17      0.17 o
   1   2   0     1855.21     1763.08     15.62 o
   2   2   0        1.66        5.09      1.28 o
   3   2   0        9.85        9.59      0.82 o
   1   3   0     2380.49     2201.51     19.38 o
   2   3   0       23.38       24.33      0.69 o
   3   3   0        0.46        1.24      0.74 o
   4   3   0       11.24       14.22      2.42 o
   0   4   0     4946.29     4740.75     70.04 o
   1   4   0     1259.73     1205.96     14.02 o
   2   4   0       34.06       39.69      1.24 o
   3   4   0        0.42        1.21      1.08 o
   5   4   0       15.13        3.83      3.34 o
   1   5   0       77.17       85.14      1.26 o
   2   5   0        6.55        5.52      0.38 o
   3   5   0       24.77       24.34      1.30 o
   5   5   0        4.31        0.31      3.21 o
   1   6   0      165.95      157.16      2.12 o
   2   6   0        4.91        5.72      0.41 o
   3   6   0        0.82        3.07      1.22 o
   1   7   0      498.98      492.95      9.06 o
   2   7   0      299.71      311.10      3.67 o
   3   7   0       68.69       71.04      2.33 o
   4   7   0        2.87        5.39      2.36 o
   0   8   0      557.88      552.00     13.18 o
   1   8   0       63.15       69.77      1.43 o
   2   8   0       64.92       69.80      2.44 o
   3   8   0       22.36       23.32      1.41 o
   4   8   0        0.09        0.89      2.63 o
   1   9   0      894.23      853.13     22.95 o
   2   9   0       10.67        9.29      0.76 o
   3   9   0        3.78        4.80      1.10 o
   4   9   0        0.75        1.57      3.07 o
   1  10   0       35.81       60.73      5.26 o
   2  10   0      161.82      165.57      3.19 o
   3  10   0       11.17       14.00      1.38 o
   4  10   0        8.35       13.10      3.77 o
   1  11   0      858.57      910.86     14.25 o
   2  11   0       72.22       72.15      1.92 o
   3  11   0       20.44       23.48      2.53 o
   4  11   0        0.28        3.24      3.14 o
   0  12   0      188.98      204.97      4.18 o
   1  12   0       91.67       87.05      2.62 o
   2  12   0       21.02       22.61      1.08 o
   3  12   0       16.36       17.75      2.25 o
   4  12   0        1.33        3.83      3.18 o
   1  13   0        5.74        6.68      1.12 o
   2  13   0       18.07       18.39      3.10 o
   3  13   0       10.96       11.09      2.13 o
   4  13   0        5.35        2.19      3.28 o
   1  14   0      140.52      146.29      4.10 o
   2  14   0       30.20       31.55      2.79 o
   3  14   0       10.33       12.73      2.23 o
   1  15   0       67.72       67.85      3.47 o
   2  15   0        0.00        1.65      1.15 o
   3  15   0        0.65        3.08      1.74 o
   4  15   0       12.25       12.02      4.14 o
   0  16   0       40.82       45.59      2.76 o
   1  16   0       48.99       60.27      3.72 o
   2  16   0       68.99       66.74      3.28 o
   3  16   0       15.44       12.85      2.99 o
   4  16   0        0.00        1.44      3.76 o
   1  17   0       60.11       61.18      3.93 o
   2  17   0      147.18      149.86      7.06 o
   3  17   0       82.77       76.19      6.58 o
   4  17   0        0.03        8.11      4.86 o
   1  18   0       39.52       37.83      2.24 o
   2  18   0      106.05      115.51      5.08 o
   3  18   0        3.30        5.92      3.92 o
   4  18   0        0.04        7.20      4.46 o
   1  19   0       56.45       62.80      3.60 o
   2  19   0        0.71        3.09      1.80 o
   3  19   0       21.93       15.48      4.69 o
   0  20   0      176.72      183.15     12.50 o
   1  20   0        2.00        3.90      1.71 o
   2  20   0        1.64        3.97      3.67 o
   3  20   0       19.46       20.10      5.14 o
   1  21   0       36.97       38.88      3.14 o
   2  21   0      232.31      219.54     25.29 o
   3  21   0        4.39        8.41      5.80 o
   0  22   0        3.58        3.35      2.68 o
   1  22   0        0.15        4.35      3.26 o
   2  22   0       12.04       21.17      4.63 o
   3  22   0        0.19        4.09      4.33 o
   1  23   0        7.21        6.19      2.21 o
   2  23   0        3.62        9.93      4.05 o
   0  24   0        6.28       17.82      4.84 o
   1  24   0        7.67        8.27      4.46 o
   2  24   0        1.77       -1.08      2.32 o
   1  25   0        0.11        4.18      2.35 o
   2  25   0        8.67        3.92      2.19 o
   0  26   0        8.68       25.33     13.42 o
   1  26   0        5.72        4.94      2.37 o
   1  27   0       14.20       14.99      3.86 o
   1   0   1     9746.98     9396.88    154.87 o
   2   0   1      134.51      135.88      1.54 o
   3   0   1       34.44       36.54      1.25 o
   4   0   1        0.24        3.35      1.99 o
   0   1   1        1.18        0.81      0.08 o
   1   1   1     1459.60     1436.74     12.76 o
   2   1   1       54.85       60.88      1.19 o
   3   1   1       65.78       65.89      1.10 o
   4   1   1       29.63       32.29      3.19 o
   0   2   1      288.16      200.50     38.67 o
   1   2   1     3927.51     3815.71     22.49 o
   2   2   1      632.29      610.74      4.42 o
   3   2   1       32.67       34.80      1.19 o
   4   2   1        7.56        6.29      2.11 o
   0   3   1     2295.02     2020.11     25.17 o
   1   3   1      169.06      152.15      1.58 o
   2   3   1      230.17      225.68      2.00 o
   3   3   1       34.83       35.16      1.58 o
   5   3   1        1.86        0.00      0.34 o
   0   4   1       51.99       48.36      0.87 o
   1   4   1      208.38      215.10      2.35 o
   2   4   1      211.45      207.00      2.20 o
   3   4   1       78.88       81.56      1.62 o
   5   4   1        2.73        0.17      2.45 o
   0   5   1       31.70       30.43      1.20 o
   1   5   1      269.15      263.53      2.50 o
   2   5   1      156.00      157.12      1.33 o
   3   5   1       19.27       18.01      0.77 o
   5   5   1        8.66        5.50      2.85 o
   0   6   1       30.13       35.64      0.81 o
   1   6   1       75.08       81.35      0.88 o
   2   6   1      340.41      355.00      2.63 o
   3   6   1        3.78        4.81      0.63 o
   4   6   1        5.63        5.92      2.36 o
   0   7   1      911.32      882.92     14.12 o
   1   7   1      158.74      172.36      2.64 o
   2   7   1      116.59      119.93      1.60 o
   3   7   1       28.81       29.18      1.09 o
   4   7   1        1.28        4.78      2.61 o
   0   8   1        2.77        1.44      0.56 o
   1   8   1      377.48      382.40      3.51 o
   2   8   1       89.00       88.96      1.33 o
   3   8   1        8.93        9.85      1.24 o
   4   8   1        3.24        5.39      2.82 o
   0   9   1     1171.67     1111.58     14.42 o
   1   9   1       61.19       60.70      0.84 o
   2   9   1        8.95        9.09      0.75 o
   3   9   1       57.95       58.70      3.52 o
   4   9   1        8.29        9.79      2.30 o
   0  10   1      577.07      536.20      6.51 o
   1  10   1       17.10       23.09      1.28 o
   2  10   1       21.62       24.24      1.01 o
   3  10   1       18.22       16.70      1.34 o
   4  10   1        9.70       10.67      1.77 o
   0  11   1      809.79      888.77     10.47 o
   1  11   1       22.26       22.82      0.74 o
   2  11   1      131.81      140.20      3.02 o
   3  11   1        7.44        7.32      2.07 o
   4  11   1       13.20       12.47      2.09 o
   0  12   1      507.37      554.34      6.81 o
   1  12   1      123.30      119.74      2.43 o
   2  12   1       70.15       70.95      2.95 o
   3  12   1        1.95        3.90      1.28 o
   4  12   1        1.68        2.21      1.59 o
   0  13   1       19.25       25.75      0.97 o
   1  13   1       48.58       52.64      1.41 o
   2  13   1        6.77        6.85      0.69 o
   3  13   1        0.99        3.58      1.33 o
   4  13   1        2.85        2.39      1.61 o
   0  14   1        0.67        1.01      0.70 o
   1  14   1       79.97       83.52      1.98 o
   2  14   1       20.10       21.76      0.85 o
   3  14   1       46.75       49.32      2.40 o
   4  14   1        5.39        2.05      1.47 o
   0  15   1      204.33      190.34      4.24 o
   1  15   1       85.58       78.96      3.95 o
   2  15   1       63.93       67.06      1.76 o
   3  15   1        6.71        4.59      1.99 o
   4  15   1       16.91        8.66      3.95 o
   0  16   1      354.83      363.71     11.43 o
   1  16   1       60.64       63.67      3.82 o
   2  16   1        5.15        4.78      1.26 o
   3  16   1       12.07       12.95      1.69 o
   4  16   1        6.25        7.29      4.37 o
   0  17   1       51.10       45.95      2.30 o
   1  17   1       57.54       58.20      3.75 o
   2  17   1       29.81       33.04      1.61 o
   3  17   1       20.63       18.26      2.22 o
   4  17   1        9.86        5.13      3.35 o
   0  18   1       59.36       76.09      3.24 o
   1  18   1       84.80       90.85      2.96 o
   2  18   1       43.64       43.19      2.23 o
   3  18   1       13.24       10.55      1.62 o
   4  18   1        0.25        4.23      3.92 o
   0  19   1      112.16      128.05      4.86 o
   1  19   1      144.63      140.74      4.83 o
   2  19   1       21.61       20.41      1.48 o
   3  19   1       23.73       23.82      3.57 o
   0  20   1       12.25       15.40      1.92 o
   1  20   1       63.96       64.74      2.44 o
   2  20   1       10.38       10.94      1.80 o
   3  20   1        2.55        4.30      2.95 o
   0  21   1       26.14       22.40      2.26 o
   1  21   1       99.58       95.75      4.43 o
   2  21   1       19.99       21.60      2.71 o
   3  21   1       17.84       22.74      4.57 o
   0  22   1        0.00        2.49      1.98 o
   1  22   1       10.45       12.90      1.61 o
   2  22   1        1.05        3.59      2.07 o
   3  22   1        2.31        3.61      2.99 o
   0  23   1       18.55       17.79      2.75 o
   1  23   1       13.02        9.00      1.66 o
   2  23   1        3.35        3.94      1.87 o
   0  24   1        0.41        0.43      2.25 o
   1  24   1        5.57        6.85      1.96 o
   2  24   1        5.01        1.76      1.72 o
   0  25   1        0.20        6.91      3.08 o
   1  25   1        6.37        6.55      1.66 o
   2  25   1        1.76        1.47      1.72 o
   0  26   1        2.03        5.19      3.39 o
   1  26   1       16.48       16.60      2.37 o
   0  27   1       23.50       27.71      9.22 o
   1  27   1        2.35        3.08      2.40 o
   0   0   2       23.44       24.63      0.52 o
   1   0   2      434.59      457.62      4.16 o
   2   0   2      331.12      321.38      4.93 o
   3   0   2       22.36       25.46      1.82 o
   0   1   2     2292.73     2267.35     40.46 o
   1   1   2       52.06       55.52      0.50 o
   2   1   2      109.58      122.68      3.41 o
   3   1   2      162.54      162.07      2.64 o
   0   2   2        0.03        2.31      0.44 o
   1   2   2       26.27       26.50      0.50 o
   2   2   2     1194.00     1211.09      7.57 o
   3   2   2      140.72      138.77      2.32 o
   0   3   2      125.12      113.95      1.24 o
   1   3   2      301.66      283.15      2.14 o
   2   3   2      486.36      490.23      3.48 o
   3   3   2       58.73       57.79      1.52 o
   5   3   2        2.89        0.63      4.57 o
   0   4   2      840.52      786.89     13.27 o
   1   4   2      168.81      167.74      1.67 o
   2   4   2       96.71       93.73      1.23 o
   3   4   2       78.06       76.93      2.38 o
   5   4   2        1.50        1.18      1.86 o
   0   5   2      152.17      148.38      1.96 o
   1   5   2       48.35       49.07      0.97 o
   2   5   2       78.71       76.10      0.96 o
   3   5   2       28.06       27.03      0.93 o
   5   5   2        6.80        0.31      3.63 o
   0   6   2       52.37       65.66      1.33 o
   1   6   2      569.67      574.09      6.48 o
   2   6   2       18.46       22.55      0.47 o
   3   6   2       54.00       51.19      2.33 o
   4   6   2       12.85       11.54      3.06 o
   5   6   2        4.41        5.80      3.83 o
   0   7   2       61.68       78.08      1.12 o
   1   7   2      381.12      379.32      3.51 o
   2   7   2       31.16       32.98      0.74 o
   3   7   2       40.89       45.99      1.28 o
   4   7   2       16.94       20.63      3.66 o
   0   8   2      237.07      251.36      2.93 o
   1   8   2       49.12       54.89      0.87 o
   2   8   2       67.71       66.33      1.52 o
   3   8   2       41.35       45.57      6.51 o
   4   8   2        9.90        5.19      1.70 o
   0   9   2      232.51      242.29      2.88 o
   1   9   2       14.45       14.53      0.65 o
   2   9   2       23.71       27.33      0.72 o
   3   9   2       16.83       19.53      1.64 o
   4   9   2       23.66       26.73      3.17 o
   0  10   2       55.86       61.47      1.13 o
   1  10   2      450.91      441.57      5.18 o
   2  10   2       20.57       21.69      0.84 o
   3  10   2       33.57       32.66      1.46 o
   4  10   2       26.33       24.35      3.05 o
   0  11   2        4.87        3.89      0.86 o
   1  11   2      184.36      201.86      2.73 o
   2  11   2       34.92       34.63      1.03 o
   3  11   2       57.12       61.01      2.48 o
   4  11   2       12.11        7.77      2.44 o
   0  12   2        0.43        0.78      0.89 o
   1  12   2       43.92       54.78      1.41 o
   2  12   2      104.79       97.66      3.50 o
   3  12   2       13.70       12.66      1.28 o
   4  12   2        8.54        7.79      3.06 o
   0  13   2      120.26      119.44      4.54 o
   1  13   2        2.69        3.31      0.81 o
   2  13   2       25.46       25.62      1.44 o
   3  13   2       59.57       64.47      2.42 o
   4  13   2        6.02        8.94      2.36 o
   0  14   2        3.71        2.73      0.74 o
   1  14   2      315.11      303.36      6.29 o
   2  14   2       48.74       54.63      5.57 o
   3  14   2        8.68        9.69      1.59 o
   4  14   2        8.80        6.42      2.53 o
   0  15   2      160.43      147.58      5.36 o
   1  15   2      184.11      176.62      4.83 o
   2  15   2       36.79       31.55      1.66 o
   3  15   2       12.55       14.18      2.32 o
   4  15   2        5.10        1.89      1.65 o
   0  16   2       50.52       48.22      2.32 o
   1  16   2      110.02      110.85      5.79 o
   2  16   2       10.02        7.37      1.62 o
   3  16   2        7.71        6.98      1.96 o
   4  16   2        2.45        2.72      2.00 o
   0  17   2       43.71       58.18      2.68 o
   1  17   2       83.27       83.24      3.35 o
   2  17   2       32.66       35.21      2.88 o
   3  17   2        7.46        9.05      2.34 o
   4  17   2        3.12        4.04      4.00 o
   0  18   2      340.23      354.39     11.44 o
   1  18   2       20.68       21.25      1.40 o
   2  18   2       10.80       12.17      1.68 o
   3  18   2       20.96       21.63      2.61 o
   0  19   2      409.33      410.69     18.59 o
   1  19   2       24.18       23.13      2.24 o
   2  19   2        0.09        1.91      1.53 o
   3  19   2        1.21        1.43      1.83 o
   0  20   2        4.90        9.67      1.84 o
   1  20   2       36.18       35.86      2.09 o
   2  20   2        8.14        9.83      1.78 o
   3  20   2        3.03        1.94      1.83 o
   0  21   2        0.07        2.16      1.79 o
   1  21   2       22.96       21.12      1.89 o
   2  21   2        1.96        0.86      1.76 o
   3  21   2        0.64       -0.14      2.66 o
   0  22   2       14.00       14.62      3.46 o
   1  22   2        1.66        3.23      1.39 o
   2  22   2        7.65        9.57      2.26 o
   3  22   2        2.41        0.51      2.61 o
   0  23   2       37.59       35.72      4.79 o
   1  23   2        2.68        3.86      1.46 o
   2  23   2        7.77        8.37      2.27 o
   0  24   2       16.41       23.94      4.43 o
   1  24   2        3.76        3.76      1.46 o
   2  24   2        1.69        2.29      1.56 o
   0  25   2        9.91        6.48      2.81 o
   1  25   2        3.47        3.46      1.71 o
   2  25   2        3.09        0.94      2.05 o
   0  26   2        5.84        7.90      3.11 o
   1  26   2        7.34        6.27      2.14 o
   0  27   2        2.69        2.66      3.15 o
   1   0   3      333.46      344.75      3.69 o
   2   0   3      198.84      214.08      2.96 o
   3   0   3      149.98      145.57      3.57 o
   0   1   3       17.12       16.98      0.86 o
   1   1   3      306.71      315.38      2.07 o
   2   1   3      266.19      276.13      2.64 o
   3   1   3       19.86       20.35      1.20 o
   5   1   3        0.85       -0.38      1.92 o
   0   2   3      112.71      108.52      1.71 o
   1   2   3       70.43       80.14      1.05 o
   2   2   3        8.19       10.12      0.40 o
   3   2   3       74.05       70.96      1.67 o
   5   2   3        0.25       -2.02      2.02 o
   0   3   3       33.22       37.42      0.89 o
   1   3   3      690.03      704.66      4.90 o
   2   3   3       43.33       45.87      0.86 o
   3   3   3       22.61       26.35      1.80 o
   4   3   3       27.72       28.30      4.35 o
   5   3   3        4.32        1.13      2.68 o
   0   4   3      498.35      550.77      5.24 o
   1   4   3      751.17      804.54      6.45 o
   2   4   3        6.38        6.26      0.35 o
   3   4   3       42.69       40.99      1.74 o
   4   4   3       54.68       52.38      6.94 o
   0   5   3       32.35       29.10      0.47 o
   1   5   3      148.65      160.57      1.62 o
   2   5   3       91.90       85.53      1.09 o
   3   5   3       52.35       49.36      1.85 o
   4   5   3        0.03        1.44      2.83 o
   0   6   3     1145.88     1167.94      9.96 o
   1   6   3        4.15        2.73      0.30 o
   2   6   3       13.84       14.01      0.44 o
   3   6   3       11.28       11.57      1.52 o
   4   6   3        3.18        5.65      1.74 o
   0   7   3      255.38      282.41      8.91 o
   1   7   3       16.56       18.18      0.39 o
   2   7   3       34.85       34.17      0.74 o
   3   7   3       40.93       42.52      1.31 o
   4   7   3       25.97       21.94      2.80 o
   0   8   3       19.98       26.70      0.60 o
   1   8   3       25.92       30.91      0.70 o
   2   8   3       55.44       55.60      1.21 o
   3   8   3        1.25        1.09      0.73 o
   4   8   3       49.14       48.58      6.13 o
   0   9   3      166.44      182.37      3.31 o
   1   9   3       10.74       11.16      0.53 o
   2   9   3       22.75       26.32      1.67 o
   3   9   3       27.70       29.48      2.60 o
   4   9   3        4.67        8.24      1.90 o
   0  10   3      307.49      328.16      6.24 o
   1  10   3        9.18        9.34      0.61 o
   2  10   3       67.30       64.70      1.47 o
   3  10   3       97.50       97.38      3.38 o
   4  10   3       20.16       22.11      3.37 o
   0  11   3        0.51        0.47      0.42 o
   1  11   3       63.97       66.09      1.27 o
   2  11   3      199.70      200.93      4.72 o
   3  11   3       80.13       92.94      3.13 o
   4  11   3        1.59        3.45      1.88 o
   0  12   3       77.26       75.38      1.51 o
   1  12   3        7.37        6.92      0.68 o
   2  12   3       57.15       53.99      1.74 o
   3  12   3       50.61       54.44      3.10 o
   4  12   3        2.45        4.81      3.00 o
   0  13   3        8.96       10.59      0.67 o
   1  13   3       68.97       65.23      1.68 o
   2  13   3      193.10      186.20      5.24 o
   3  13   3       20.17       17.95      2.67 o
   4  13   3        0.97        0.17      2.28 o
   0  14   3        1.99        4.53      0.90 o
   1  14   3        4.09        4.32      0.82 o
   2  14   3      205.32      206.20      5.75 o
   3  14   3       15.99       16.69      2.16 o
   4  14   3        7.09        6.50      2.05 o
   0  15   3       64.87       68.23      3.33 o
   1  15   3       39.82       35.84      2.61 o
   2  15   3      109.76      114.90      4.67 o
   3  15   3       19.60       16.05      2.12 o
   4  15   3        7.13        6.56      2.18 o
   0  16   3       33.58       34.33      1.29 o
   1  16   3       67.00       66.83      3.80 o
   2  16   3       31.58       38.21      2.09 o
   3  16   3       12.83       11.80      2.57 o
   4  16   3        1.17        4.58      4.91 o
   0  17   3       90.45       86.44      2.75 o
   1  17   3      118.49      117.58      3.97 o
   2  17   3       56.80       53.81      3.21 o
   3  17   3       13.90       11.90      2.42 o
   0  18   3       27.28       28.45      6.04 o
   1  18   3       70.99       68.23      4.52 o
   2  18   3       17.42       13.47      1.79 o
   3  18   3        4.63        5.65      3.02 o
   0  19   3       31.03       36.87      2.46 o
   1  19   3       22.59       22.50      2.39 o
   2  19   3        5.34        5.46      1.65 o
   3  19   3        8.50       10.23      3.57 o
   0  20   3        1.02        3.87      2.41 o
   1  20   3       28.98       34.21      2.45 o
   2  20   3       16.88       19.92      2.43 o
   3  20   3        0.28       -0.32      1.97 o
   0  21   3        1.92        2.73      1.83 o
   1  21   3       31.96       28.37      2.60 o
   2  21   3        2.27        3.44      1.89 o
   3  21   3        5.93        2.67      1.87 o
   0  22   3        6.52        6.57      2.12 o
   1  22   3        1.64        2.64      1.43 o
   2  22   3        1.64        2.97      1.82 o
   0  23   3        0.88        4.43      2.27 o
   1  23   3        0.99        2.55      1.45 o
   2  23   3        0.02        0.76      1.34 o
   0  24   3       13.63        8.94      2.76 o
   1  24   3        9.47        4.54      2.15 o
   2  24   3        3.92        0.93      2.02 o
   0  25   3        2.23        3.20      4.73 o
   1  25   3        7.34        2.33      1.70 o
   0  26   3       10.36        7.58      4.06 o
   0   0   4       83.02       88.25      2.31 o
   1   0   4      132.65      135.60      1.68 o
   2   0   4        0.00        1.40      0.73 o
   3   0   4      132.28      138.82     16.55 o
   0   1   4      495.26      510.21      5.23 o
   1   1   4       38.29       46.18      0.54 o
   2   1   4       24.12       22.92      0.69 o
   3   1   4        7.93       10.49      0.83 o
   4   1   4        3.74        4.21      3.05 o
   0   2   4      442.30      458.63      6.09 o
   1   2   4       35.61       31.28      0.91 o
   2   2   4      114.39      114.81      1.43 o
   3   2   4       28.61       30.64      2.04 o
   4   2   4       11.93       14.89      4.06 o
   0   3   4       17.00       19.89      0.84 o
   1   3   4       56.59       55.61      0.93 o
   2   3   4       43.13       50.42      1.34 o
   3   3   4       47.41       44.11      1.82 o
   4   3   4       19.53       19.63      4.23 o
   0   4   4       89.62      110.39      2.06 o
   1   4   4      152.68      157.86      1.72 o
   2   4   4      275.03      268.27      2.86 o
   3   4   4       33.51       32.54      2.21 o
   4   4   4        1.04        4.91      2.50 o
   0   5   4      306.44      317.59      6.36 o
   1   5   4      253.53      258.85      2.70 o
   2   5   4       37.48       38.38      0.78 o
   3   5   4       20.85       22.13      2.30 o
   4   5   4        3.22        2.85      1.78 o
   0   6   4      182.50      193.92      3.83 o
   1   6   4       97.23      100.69      1.13 o
   2   6   4        6.48        6.50      0.46 o
   3   6   4       64.30       67.96      2.26 o
   4   6   4        3.28        5.43      1.80 o
   0   7   4       15.12       15.02      0.59 o
   1   7   4       14.12       13.41      0.36 o
   2   7   4       15.77       17.91      1.04 o
   3   7   4       26.05       27.98      1.42 o
   4   7   4       11.62        9.33      2.16 o
   0   8   4        1.61        3.55      0.46 o
   1   8   4      198.69      194.05      2.51 o
   2   8   4        1.65        2.30      0.70 o
   3   8   4       66.46       67.75      5.69 o
   4   8   4       11.25       10.33      2.27 o
   0   9   4       11.61       13.00      0.61 o
   1   9   4       57.08       54.98      0.97 o
   2   9   4       73.96       74.08      2.03 o
   3   9   4       31.51       31.89      1.68 o
   4   9   4       12.56       11.22      2.14 o
   0  10   4       11.02       12.01      0.56 o
   1  10   4        3.74        4.38      0.54 o
   2  10   4       24.95       24.57      0.93 o
   3  10   4       37.01       41.03      2.22 o
   4  10   4        3.27        2.30      3.42 o
   0  11   4        0.04        0.70      0.51 o
   1  11   4      100.63       93.40      3.16 o
   2  11   4      125.82      126.08      4.02 o
   3  11   4        5.21        9.48      1.70 o
   4  11   4       13.04        9.17      2.73 o
   0  12   4        0.82        1.46      0.56 o
   1  12   4       99.41       97.93      2.09 o
   2  12   4       11.89       14.41      2.15 o
   3  12   4       47.05       46.71      3.62 o
   4  12   4       19.46       15.34      2.73 o
   0  13   4       68.15       71.86      2.00 o
   1  13   4      340.53      307.99      9.28 o
   2  13   4       26.61       25.44      2.12 o
   3  13   4       11.52       11.55      1.96 o
   4  13   4        2.35        2.75      1.96 o
   0  14   4       49.12       46.38      2.47 o
   1  14   4       27.58       29.77      1.12 o
   2  14   4        2.18        2.69      1.28 o
   3  14   4       22.99       23.43      2.99 o
   4  14   4       10.47        3.49      2.05 o
   0  15   4        1.48        2.44      0.80 o
   1  15   4      196.51      179.89      5.24 o
   2  15   4       27.52       30.44      2.17 o
   3  15   4       22.49       20.42      2.54 o
   0  16   4       31.38       33.47      1.51 o
   1  16   4       29.49       28.10      2.68 o
   2  16   4       54.53       52.96      3.92 o
   3  16   4       18.53       16.73      2.88 o
   0  17   4      165.82      158.93      5.34 o
   1  17   4        7.99        7.14      1.18 o
   2  17   4       26.89       21.39      2.20 o
   3  17   4       13.77       12.97      4.27 o
   0  18   4        0.04       -0.92      1.53 o
   1  18   4       18.82       21.68      1.86 o
   2  18   4        2.61        1.90      1.33 o
   3  18   4        1.73        2.62      2.56 o
   0  19   4       14.32       16.56      2.27 o
   1  19   4       46.08       46.77      3.05 o
   2  19   4       16.50       17.24      2.22 o
   3  19   4        1.83        2.53      2.18 o
   0  20   4       12.68       14.67      4.23 o
   1  20   4        2.51        2.11      1.31 o
   2  20   4        5.25        4.55      1.54 o
   0  21   4       10.22       12.74      2.85 o
   1  21   4        6.34        5.51      1.45 o
   2  21   4       16.78       12.04      3.40 o
   0  22   4        0.00        0.97      2.11 o
   1  22   4        2.52        3.82      1.56 o
   2  22   4        2.50        2.21      1.64 o
   0  23   4        5.56        5.99      2.26 o
   1  23   4        1.88        3.19      2.08 o
   2  23   4        1.20        1.33      3.76 o
   0  24   4        3.50        8.02      4.07 o
   1  24   4        9.73        4.88      2.16 o
   0  25   4       10.01        2.15      2.62 o
   0   0   5        7.99        6.83      0.89 o
   1   0   5       30.53       34.14      0.84 o
   2   0   5       36.27       36.64      1.12 o
   3   0   5        2.42        2.32      1.59 o
   4   0   5       27.09       23.66      5.23 o
   0   1   5       54.83       54.45      1.37 o
   1   1   5       16.10       15.09      0.75 o
   2   1   5       16.11       14.89      0.67 o
   3   1   5        3.30        5.13      1.27 o
   4   1   5        1.89        3.99      1.78 o
   0   2   5        3.54        4.14      0.38 o
   1   2   5      340.33      335.13      3.50 o
   2   2   5       31.60       28.03      0.67 o
   3   2   5        6.77        5.59      1.08 o
   4   2   5        4.12        6.05      2.02 o
   0   3   5       67.93       63.07      3.76 o
   1   3   5      134.79      126.58      1.48 o
   2   3   5       26.78       23.22      0.62 o
   3   3   5       50.01       52.48      3.71 o
   4   3   5        2.02        2.80      3.89 o
   0   4   5        0.61        1.33      0.55 o
   1   4   5       78.54       80.52      0.97 o
   2   4   5      131.58      129.05      2.10 o
   3   4   5        7.29        9.09      1.23 o
   4   4   5        2.44        3.98      1.70 o
   0   5   5       80.81       84.26      2.21 o
   1   5   5        3.88        5.64      0.49 o
   2   5   5      153.20      146.63      2.90 o
   3   5   5        1.16        4.00      2.49 o
   4   5   5        8.65        8.69      3.06 o
   0   6   5        0.92        2.66      0.73 o
   1   6   5      194.70      191.86      2.81 o
   2   6   5      120.90      114.20      2.05 o
   3   6   5       15.01       14.35      1.28 o
   4   6   5        0.48        0.98      1.67 o
   0   7   5       99.97      102.08      5.91 o
   1   7   5       16.42       16.78      0.58 o
   2   7   5       60.36       62.98      1.44 o
   3   7   5        3.58        5.26      1.18 o
   4   7   5        1.13        1.85      1.63 o
   0   8   5        7.40        8.52      1.16 o
   1   8   5        0.47        1.94      0.35 o
   2   8   5      131.34      129.20      4.70 o
   3   8   5       17.61       16.45      1.57 o
   4   8   5        0.58        4.72      2.05 o
   0   9   5       20.29       25.28      2.00 o
   1   9   5       48.67       44.29      0.95 o
   2   9   5       26.11       24.95      2.05 o
   3   9   5       16.04       19.12      2.32 o
   4   9   5        5.76        4.88      3.46 o
   0  10   5       24.68       27.67      2.32 o
   1  10   5        5.79        6.86      0.51 o
   2  10   5        1.59        4.52      1.17 o
   3  10   5        1.56        2.06      1.89 o
   4  10   5        0.84        0.99      1.88 o
   0  11   5      138.40      118.94      8.05 o
   1  11   5       32.91       32.36      0.86 o
   2  11   5        0.85        2.09      0.93 o
   3  11   5        6.61        7.53      2.03 o
   4  11   5        3.25        3.77      8.61 o
   0  12   5        0.88        1.12      1.28 o
   1  12   5       12.06       11.88      0.71 o
   2  12   5       24.75       24.28      1.54 o
   3  12   5        2.41        4.51      1.42 o
   0  13   5      593.08      584.92     14.37 o
   1  13   5       33.93       31.61      1.24 o
   2  13   5       12.06       10.86      1.55 o
   3  13   5        0.09        3.99      1.89 o
   0  14   5       52.13       56.90      6.93 o
   1  14   5       31.81       28.24      1.90 o
   2  14   5       36.07       32.87      2.28 o
   3  14   5        4.32        7.43      2.50 o
   0  15   5      176.07      138.87      9.74 o
   1  15   5       71.79       65.19      2.47 o
   2  15   5        4.17        8.64      1.64 o
   3  15   5        6.54        7.72      3.01 o
   0  16   5        5.10        4.20      1.49 o
   1  16   5       41.32       41.61      3.11 o
   2  16   5        1.85        4.69      1.40 o
   3  16   5       11.47       12.69      2.63 o
   0  17   5      108.04      102.67      8.52 o
   1  17   5        7.96        8.64      1.30 o
   2  17   5       15.66       16.49      2.22 o
   3  17   5        3.85        3.37      2.07 o
   0  18   5        4.61        3.90      2.00 o
   1  18   5       12.75        9.71      1.50 o
   2  18   5        3.83        5.42      1.47 o
   0  19   5       26.67       25.64      3.54 o
   1  19   5       28.04       25.44      2.27 o
   2  19   5       10.94       10.83      3.11 o
   0  20   5        0.26        2.54      2.95 o
   1  20   5        2.59        3.92      1.50 o
   2  20   5        3.59        5.35      1.52 o
   0  21   5        0.20        0.74      2.13 o
   1  21   5        3.79        4.57      1.98 o
   2  21   5       14.48        9.25      3.52 o
   0  22   5        0.01        3.57      2.27 o
   1  22   5        1.46        2.86      1.41 o
   0  23   5        0.91        1.69      1.68 o
   1  23   5        7.04        2.81      1.57 o
   0   0   6       19.41       22.37      1.49 o
   1   0   6       32.50       30.30      1.84 o
   2   0   6        0.27        2.37      0.83 o
   3   0   6        4.63        1.69      1.06 o
   4   0   6        3.34       20.74      8.36 o
   0   1   6      352.24      343.99      7.90 o
   1   1   6        9.39       11.68      0.63 o
   2   1   6        5.72        6.60      0.99 o
   3   1   6        2.02        2.81      0.93 o
   4   1   6        0.97       34.19      9.05 o
   0   2   6      376.24      370.15     11.37 o
   1   2   6       36.13       35.33      0.71 o
   2   2   6       14.01       14.61      0.61 o
   3   2   6        2.52        3.00      1.02 o
   4   2   6        7.72        8.14      4.34 o
   0   3   6        8.24        8.37      1.12 o
   1   3   6       74.65       76.06      1.37 o
   2   3   6       40.84       35.51      2.28 o
   3   3   6        2.07        1.48      1.46 o
   0   4   6        1.14        2.35      0.51 o
   1   4   6      145.46      140.58      2.54 o
   2   4   6        2.43        3.37      0.58 o
   3   4   6        0.15        1.65      1.04 o
   4   4   6        0.24        1.26      2.52 o
   0   5   6      100.90       97.18      4.42 o
   1   5   6      155.60      152.68      2.87 o
   2   5   6       11.18       11.71      0.96 o
   3   5   6       16.36       14.63      1.60 o
   4   5   6        2.96        1.78      2.63 o
   0   6   6      225.84      222.24      8.08 o
   1   6   6       86.26       82.37      2.81 o
   2   6   6       22.95       16.28      0.84 o
   3   6   6       17.80       16.92      1.56 o
   0   7   6        0.54        0.33      0.88 o
   1   7   6       59.62       52.33      1.98 o
   2   7   6        9.00        7.54      0.73 o
   3   7   6        8.40        9.04      2.10 o
   0   8   6        3.55        4.55      0.96 o
   1   8   6       29.53       30.09      0.76 o
   2   8   6       20.74       19.71      1.09 o
   3   8   6        3.70        3.59      1.18 o
   0   9   6       10.35       12.31      1.18 o
   1   9   6        8.59        8.17      0.66 o
   2   9   6        3.27        5.71      0.91 o
   3   9   6        3.33        3.01      1.31 o
   0  10   6       13.07       11.35      1.00 o
   1  10   6        1.03        1.98      0.67 o
   2  10   6        1.72        1.66      0.95 o
   3  10   6        5.69        6.36      1.45 o
   0  11   6       36.25       33.27      1.79 o
   1  11   6       51.11       47.13      1.40 o
   2  11   6        3.04        3.16      1.03 o
   3  11   6        1.91        0.08      1.32 o
   0  12   6        7.41        7.32      2.46 o
   1  12   6       34.69       32.42      1.63 o
   2  12   6        2.36        3.48      1.54 o
   3  12   6        0.07        0.71      1.43 o
   0  13   6       40.04       42.30      2.94 o
   1  13   6      107.89      102.90      5.95 o
   2  13   6        0.88        3.53      1.21 o
   3  13   6        0.96        1.47      1.54 o
   0  14   6       23.04       20.20      2.22 o
   1  14   6       34.04       34.18      2.08 o
   2  14   6        4.77        6.57      1.39 o
   3  14   6        2.95        4.10      5.41 o
   0  15   6        0.60        1.39      2.22 o
   1  15   6       62.14       57.03      4.86 o
   2  15   6       32.42       31.55      5.33 o
   0  16   6       20.34       18.46      3.97 o
   1  16   6        8.88        9.38      1.44 o
   2  16   6       38.36       45.91     16.11 o
   0  17   6        2.51        2.57      2.49 o
   1  17   6       14.80       14.50      2.46 o
   2  17   6        6.11        4.46      2.50 o
   0  18   6       14.11       11.54      3.73 o
   1  18   6        0.75        2.17      1.72 o
   2  18   6        1.93        8.11      2.59 o
   0  19   6        0.68        2.05      2.70 o
   1  19   6        8.53        6.92      2.70 o
   2  19   6        6.90        1.29      2.07 o
   0  20   6        1.10        1.67      2.80 o
   1  20   6        1.16        2.88      2.17 o
   0  21   6        0.00       -0.65      2.71 o
   1  21   6        5.30        2.69      2.08 o
   0   0   7       36.76       38.62      3.49 o
   1   0   7        8.55       15.43      1.52 o
   2   0   7       10.36       14.74      2.23 o
   3   0   7       15.96       12.80      3.30 o
   0   1   7        1.66        4.80      1.40 o
   1   1   7      154.33      155.88      3.44 o
   2   1   7       19.60       20.51      2.00 o
   3   1   7        2.56        3.75      2.42 o
   0   2   7       52.33       49.78      2.36 o
   1   2   7       40.76       41.98      1.50 o
   2   2   7        3.35        4.03      1.03 o
   3   2   7       11.93       12.45      2.07 o
   0   3   7        4.25        7.17      1.14 o
   1   3   7       24.06       24.80      1.15 o
   2   3   7       20.44       20.75      1.34 o
   3   3   7        0.66        1.08      1.71 o
   0   4   7      201.76      189.34      6.48 o
   1   4   7       28.11       28.88      1.25 o
   2   4   7       17.35       17.93      1.47 o
   3   4   7        2.43        4.40      2.14 o
   0   5   7      167.90      167.74      5.67 o
   1   5   7       40.41       36.92      1.59 o
   2   5   7       15.54       15.97      1.83 o
   3   5   7        9.35        9.36      3.12 o
   0   6   7       12.61       15.37      0.96 o
   1   6   7       30.89       26.44      1.59 o
   2   6   7        9.07        9.01      1.33 o
   3   6   7        2.00        7.76      3.40 o
   0   7   7        3.18        2.37      1.12 o
   1   7   7       13.18       14.35      0.97 o
   2   7   7        2.75        2.31      1.08 o
   3   7   7        1.62        1.69      2.94 o
   0   8   7       41.15       35.48      2.25 o
   1   8   7        6.00        7.25      0.80 o
   2   8   7        2.57        4.09      1.38 o
   3   8   7        2.18        5.50      3.74 o
   0   9   7       19.42       14.91      2.24 o
   1   9   7        5.42        5.00      0.94 o
   2   9   7        1.78        5.24      1.63 o
   3   9   7        1.13       15.34      6.14 o
   0  10   7       15.77       12.14      2.32 o
   1  10   7        6.65        6.57      1.20 o
   2  10   7        5.15        4.75      1.31 o
   3  10   7        5.72        2.87      2.68 o
   0  11   7        1.51        4.50      1.91 o
   1  11   7        0.83        1.15      2.38 o
   2  11   7        6.90        6.53      3.16 o
   0  12   7       67.22       59.09      9.89 o
   1  12   7        3.62        4.33      1.36 o
   2  12   7        2.98        6.70      2.34 o
   0  13   7        5.28        3.93      2.43 o
   1  13   7       28.11       25.82      2.51 o
   2  13   7       42.75       48.96     17.39 o
   0  14   7        6.64        6.74      2.73 o
   1  14   7        4.08        4.41      1.55 o
   2  14   7        2.73        5.92      2.16 o
   0  15   7        0.76        2.12      2.60 o
   1  15   7        1.54        3.73      1.53 o
   2  15   7       11.57       14.09      4.12 o
   0  16   7       16.24       18.61      4.09 o
   1  16   7       22.45       20.82      3.61 o
   0  17   7       16.06       19.33      5.14 o
   1  17   7        0.08        3.65      2.26 o
   0  18   7       13.12       11.02      5.05 o
   0  19   7        2.36        7.48      3.90 o
   0   0   8       20.05       19.58      2.28 o
   1   0   8        4.53        6.85      1.44 o
   2   0   8        7.16       14.13      2.76 o
   0   1   8        8.63        7.22      1.13 o
   1   1   8        1.46        3.31      0.86 o
   2   1   8       36.02       41.34      3.59 o
   0   2   8        0.63        1.53      1.19 o
   1   2   8        7.03        5.42      1.04 o
   2   2   8       43.02       54.38      5.27 o
   0   3   8       44.87       48.38      3.61 o
   1   3   8        6.19        7.22      1.05 o
   2   3   8       26.48       29.08      3.19 o
   0   4   8        0.00       -0.64      2.91 o
   1   4   8       45.26       46.34      3.30 o
   2   4   8       10.97       13.52      1.94 o
   0   5   8        0.45        0.66      1.21 o
   1   5   8       16.54       16.35      1.80 o
   2   5   8        0.16        3.22      1.74 o
   0   6   8        4.68        7.52      2.80 o
   1   6   8       10.79        9.18      1.51 o
   2   6   8        4.19        7.49      2.41 o
   0   7   8       30.63       31.70      2.96 o
   1   7   8        5.33        7.90      1.62 o
   2   7   8        0.77        4.05      1.94 o
   0   8   8       19.69       18.78      2.09 o
   1   8   8        0.46        1.66      1.41 o
   2   8   8        2.20        2.94      1.42 o
   0   9   8        0.42        4.65      2.60 o
   1   9   8        2.43        4.16      1.68 o
   2   9   8        1.46        1.87      1.85 o
   0  10   8        5.19        4.14      4.98 o
   1  10   8        7.96       13.65      2.30 o
   2  10   8       15.01       14.57     14.71 o
   0  11   8        3.89        6.43      2.19 o
   1  11   8        7.59        5.70      3.05 o
   2  11   8        0.64        8.96      4.09 o
   0  12   8        1.02        3.24      3.14 o
   1  12   8        8.19       12.51      4.26 o
   0  13   8       10.18        7.04      3.23 o
   1  13   8        2.37        8.91      3.76 o
   0   0   9        0.01       -0.75      1.98 o
   1   0   9       12.52       17.89      2.77 o
   0   1   9        0.00        1.55      1.95 o
   1   1   9        0.03        1.12      1.38 o
   0   2   9        0.05        0.33      1.90 o
   1   2   9       28.12       32.38      3.40 o
   0   3   9        0.09        0.69      3.29 o
   1   3   9        8.63       12.49      1.84 o
   0   4   9        2.87        2.32      1.63 o
   1   4   9        4.65        7.23      2.28 o
   0   5   9        0.21        3.44      2.19 o
   1   5   9       11.04       15.22      2.80 o
   0   6   9        6.67        9.61      2.87 o
   1   6   9        9.02        8.48      2.13 o
   0   7   9        0.00        2.63      3.95 o
   1   7   9        1.30        3.80      1.58 o
   0   8   9        3.08       10.58      8.42 o
   1   8   9        2.48       12.51      5.28 o
   0   9   9        4.24        8.04      3.68 o
 
